# Supplementary material for: Vitamin D3 Supplementation Modulates Inflammatory Protein CHI3L1/YKL‐40 and Oxidative Stress Status in Multiple Sclerosis
Source: Neuropsychopharmacol Rep. 2025 Nov 23;45(4):e70076. doi: 10.1002/npr2.70076 (PMC12641099; doi:10.1002/npr2.70076)
Supplement: Supplementary file 1 — Appendix S1: Supporting Information. [file NPR2-45-e70076-s001.xlsx]

## Sheet: Sheet1
vitD before finall	vitD after finall	CHI3L1 before OD	CHI3L1 before finally	CHI3L1 after OD	CHI3L1 after finall	TOS before OD	TOS before finall	TOS after OD	TOS after finall	MDA before OD	MDA before Finall	MDA after OD	MDA after finall	TAC before OD	TAC before finall	TAC after OD	TAC after finall	CAT before OD		CAT before finall	CAT after OD		CAT after finall	SOD before OD	SOD before finall	SOD after OD	SOD after finall
17	36	0.248	39.5476	0.218	32.4048	0.156	1.07426	0.141	0.331683	0.057	0.0988	0.038	0.0274	0.413	0.353	0.498	0.665808	0.317	107.824	5.3912	0.316	107.037	5.35185	1.104	264.431	1.166	279.281
13	33	0.159	18.3571	0.155	17.4048	0.158	1.17327	0.146	0.579208	0.042	0.0424	0.044	0.05	0.421	0.3824	0.466	0.548031	0.411	181.806	9.09028	0.425	192.824	9.6412	1.068	255.808	1.111	266.108
10	23	0.234	36.2143	0.204	29.0714	0.189	2.70792	0.151	0.826733	0.046	0.0575	0.04	0.0349	0.446	0.4744	0.451	0.492823	0.206	20.463	1.02315	0.574	310.093	15.5046	1.225	293.413	1.184	283.593
15	38	0.227	34.5476	0.212	30.9762	0.184	2.4604	0.146	0.579208	0.052	0.08	0.056	0.095	0.486	0.6216	0.55	0.857195	0.315	106.25	5.3125	0.333	120.417	6.02083	1.015	243.114	1.226	293.653
19	37	0.205	29.3095	0.175	22.1667	0.171	1.81683	0.147	0.628713	0.065	0.1288	0.054	0.0875	0.503	0.6842	0.547	0.846154	0.406	177.87	8.89352	0.413	183.38	9.16898	1.152	275.928	1.262	302.275
12	19	0.259	42.1667	0.224	33.8333	0.153	0.925743	0.148	0.678218	0.043	0.0462	0.051	0.0762	0.466	0.548	0.507	0.698933	0.264	66.1111	3.30556	0.293	88.9352	4.44676	1.116	267.305	1.157	277.126
28	41	0.192	26.2143	0.17	20.9762	0.167	1.61881	0.15	0.777228	0.05	0.0725	0.041	0.0387	0.528	0.7762	0.558	0.88664	0.342	127.5	6.375	0.351	134.583	6.72917	1.285	307.784	1.223	292.934
19	37	0.276	46.2143	0.246	39.0714	0.187	2.60891	0.146	0.579208	0.06	0.11	0.038	0.0274	0.429	0.4119	0.487	0.625322	0.476	232.963	11.6481	0.394	168.426	8.4213	1.472	352.575	1.694	405.749
31	44	0.219	32.6429	0.186	24.7857	0.157	1.12376	0.146	0.579208	0.045	0.0537	0.036	0.0199	0.498	0.6658	0.526	0.768863	0.34	125.926	6.2963	0.463	222.731	11.1366	1.036	248.144	1.329	318.323
16	35	0.185	24.5476	0.179	23.119	0.161	1.32178	0.149	0.727723	0.049	0.0687	0.039	0.0312	0.474	0.5775	0.525	0.765182	0.412	182.593	9.12963	0.424	192.037	9.60185	1.026	245.749	1.166	279.281
27	64	0.261	42.6429	0.246	39.0714	0.169	1.71782	0.139	0.232673	0.061	0.1138	0.036	0.0199	0.512	0.7173	0.564	0.908723	0.295	90.5093	4.52546	0.313	104.676	5.2338	1.114	266.826	1.14	273.054
15	29	0.224	33.8333	0.197	27.4048	0.159	1.22277	0.136	0.0841584	0.058	0.1025	0.038	0.0274	0.534	0.7983	0.552	0.864556	0.45	212.5	10.625	0.476	232.963	11.6481	1.061	254.132	1.304	312.335
21	43	0.233	35.9762	0.203	28.8333	0.167	1.61881	0.152	0.876238	0.038	0.0274	0.051	0.0762	0.462	0.5333	0.478	0.592197	0.312	103.889	5.19444	0.329	117.269	5.86343	1.104	264.431	1.16	277.844
29	34	0.254	40.9762	0.229	35.0238	0.174	1.96535	0.15	0.777228	0.057	0.0988	0.042	0.0424	0.461	0.5296	0.507	0.698933	0.214	26.7593	1.33796	0.237	44.8611	2.24306	1.041	249.341	1.16	277.844
22	22	0.143	14.5476	0.136	12.881	0.159	1.22277	0.143	0.430693	0.063	0.1213	0.048	0.065	0.507	0.6989	0.529	0.779904	0.319	109.398	5.46991	0.34	125.926	6.2963	1.078	258.204	1.16	277.844
9	23	0.222	33.3571	0.189	25.5	0.161	1.32178	0.144	0.480198	0.065	0.1288	0.062	0.1176	0.449	0.4855	0.493	0.647405	0.227	36.9907	1.84954	0.276	75.5556	3.77778	1.075	257.485	1.226	293.653
30	46	0.242	38.119	0.241	37.881	0.172	1.86634	0.152	0.876238	0.053	0.0838	0.048	0.065	0.474	0.5775	0.522	0.754141	0.326	114.907	5.74537	0.342	127.5	6.375	0.972	232.814	1.022	244.79
28	63	0.271	45.0238	0.231	35.5	0.178	2.16337	0.14	0.282178	0.052	0.08	0.036	0.0199	0.513	0.721	0.584	0.982333	0.272	72.4074	3.62037	0.342	127.5	6.375	1.013	242.635	1.111	266.108
15	39	0.216	31.9286	0.194	26.6905	0.169	1.71782	0.149	0.727723	0.045	0.0537	0.052	0.08	0.502	0.6805	0.589	1.00074	0.412	182.593	9.12963	0.468	226.667	11.3333	1.026	245.749	1.201	287.665
31	43	0.216	31.9286	0.186	24.7857	0.163	1.42079	0.148	0.678218	0.044	0.05	0.053	0.0838	0.542	0.8278	0.598	1.03386	0.27	70.8333	3.54167	0.237	44.8611	2.24306	1.101	263.713	1.103	264.192
25	43	0.227	34.5476	0.192	26.2143	0.165	1.5198	0.146	0.579208	0.053	0.0838	0.035	0.0162	0.487	0.6253	0.579	0.963931	0.241	48.0093	2.40046	0.283	81.0648	4.05324	1.132	271.138	1.262	302.275
21	44	0.235	36.4524	0.207	29.7857	0.174	1.96535	0.152	0.876238	0.056	0.095	0.045	0.0537	0.486	0.6216	0.587	0.993375	0.237	44.8611	2.24306	0.294	89.7222	4.48611	1.024	245.269	1.172	280.719
23	46	0.2	28.119	0.162	19.0714	0.149	0.727723	0.145	0.529703	0.043	0.0462	0.04	0.0349	0.485	0.618	0.523	0.757821	0.295	90.5093	4.52546	0.555	295.139	14.7569	1.017	243.593	1.129	270.419
11	32	0.221	33.119	0.191	25.9762	0.178	2.16337	0.155	1.02475	0.059	0.1063	0.054	0.0875	0.433	0.4266	0.463	0.536989	0.254	58.2407	2.91204	0.319	109.398	5.46991	1.13	270.659	1.2	287.425
12	56	0.158	18.119	0.121	9.30952	0.159	1.22277	0.145	0.529703	0.057	0.0988	0.043	0.0462	0.505	0.6916	0.54	0.82039	0.338	124.352	6.21759	0.493	246.343	12.3171	1.019	244.072	1.265	302.994
11	23	0.189	25.5	0.128	10.9762	0.156	1.07426	0.148	0.678218	0.059	0.1063	0.045	0.0537	0.521	0.7505	0.541	0.824071	0.418	187.315	9.36574	0.474	231.389	11.5694	1.009	241.677	1.154	276.407
11	19	0.228	34.7857	0.205	29.3095	0.18	2.26238	0.157	1.12376	0.06	0.11	0.048	0.065	0.54	0.8204	0.568	0.923445	0.239	46.4352	2.32176	0.299	93.6574	4.68287	1.394	333.892	1.406	336.766
19	38	0.237	36.9286	0.197	27.4048	0.158	1.17327	0.145	0.529703	0.052	0.08	0.041	0.0387	0.448	0.4818	0.53	0.783585	0.283	81.0648	4.05324	0.302	96.0185	4.80093	1.041	249.341	1.216	291.257
10	26	0.17	20.9762	0.112	7.16667	0.156	1.07426	0.139	0.232673	0.062	0.1176	0.04	0.0349	0.448	0.4818	0.549	0.853515	0.283	81.0648	4.05324	0.394	168.426	8.4213	1.047	250.778	1.226	293.653
28	47	0.209	30.2619	0.198	27.6429	0.155	1.02475	0.141	0.331683	0.058	0.1025	0.053	0.0838	0.486	0.6216	0.548	0.849834	0.241	48.0093	2.40046	0.299	93.6574	4.68287	1.045	250.299	1.157	277.126
24	51	0.175	22.1667	0.145	15.0238	0.164	1.4703	0.146	0.579208	0.0444	0.0515	0.046	0.0575	0.511	0.7137	0.505	0.691572	0.314	105.463	5.27315	0.351	134.583	6.72917	1.056	252.934	1.223	292.934
27	39	0.3	51.9286	0.27	44.7857	0.171	1.81683	0.145	0.529703	0.046	0.0575	0.037	0.0237	0.571	0.9345	0.632	1.159	0.399	172.361	8.61806	0.48	236.111	11.8056	1.18	282.635	1.308	313.293
45	62	0.273	45.5	0.243	38.3571	0.153	0.925743	0.142	0.381188	0.043	0.0462	0.036	0.0199	0.464	0.5407	0.532	0.790946	0.538	281.759	14.088	0.259	62.1759	3.1088	1.003	240.24	1.124	269.222
37	59	0.175	22.1667	0.159	18.3571	0.168	1.66832	0.144	0.480198	0.041	0.0387	0.041	0.0387	0.532	0.7909	0.561	0.897681	0.411	181.806	9.09028	0.285	82.6389	4.13194	1.205	288.623	1.061	254.132
17	35	0.276	46.2143	0.145	15.0238	0.159	1.22277	0.143	0.430693	0.044	0.05	0.041	0.0387	0.477	0.5885	0.492	0.643725	0.232	40.9259	2.0463	0.323	112.546	5.62731	1.009	241.677	1.14	273.054
