# Supplementary material for: Vitamin D3 Supplementation Modulates Inflammatory Protein CHI3L1/YKL‐40 and Oxidative Stress Status in Multiple Sclerosis
Source: Neuropsychopharmacol Rep. 2025 Nov 23;45(4):e70076. doi: 10.1002/npr2.70076 (PMC12641099; doi:10.1002/npr2.70076)
Supplement: Supplementary file 2 — Appendix S2: Supporting Information. [file NPR2-45-e70076-s002.xlsx]

## Sheet: Sheet1
		Before Group									After Group
OD(t=0)	OD(t=10min)	S1-S2	A1-A2	∆A 340 nm	B	Gpx activity before			OD(t=0)	OD(t=10min)	S1-S2	A1-A2	∆A 340 nm	B	Gpx Activity after
0.813	0.809	0.004	0.004	0	0	0			0.948	0.94	0.008	0.004	0.004	0.264151	0.528302
0.926	0.908	0.018		0.014	2.15094	4.30189			0.861	0.853	0.008		0.004	0.264151	0.528302
1.471	1.476	0.005		0.001	0.301887	0.603774			1.046	1.033	0.013		0.009	1.20755	2.41509
0.929	0.917	0.012		0.008	1.01887	2.03774			0.869	0.87	0.001		0.003	0.0754717	0.150943
0.858	0.839	0.019		0.015	2.33962	4.67925			0.851	0.833	0.018		0.014	2.15094	4.30189
0.918	0.904	0.014		0.01	1.39623	2.79245			0.948	0.94	0.008		0.004	0.264151	0.528302
1.009	1.019	0.01		0.006	0.641509	1.28302			1.054	1.039	0.015		0.011	1.58491	3.16981
1.471	1.476	0.005		0.001	0.301887	0.603774			1.579	1.57	0.009		0.005	0.45283	0.90566
0.858	0.848	0.01		0.006	0.641509	1.28302			0.818	0.805	0.013		0.009	1.20755	2.41509
0.871	0.853	0.018		0.014	2.15094	4.30189			0.986	0.962	0.024		0.02	3.28302	6.56604
0.84	0.82	0.02		0.016	2.5283	5.0566			0.923	0.9	0.023		0.019	3.09434	6.18868
0.987	0.972	0.015		0.011	1.58491	3.16981			0.882	0.865	0.017		0.013	1.96226	3.92453
0.934	0.919	0.015		0.011	1.58491	3.16981			0.877	0.852	0.025		0.021	3.4717	6.9434
0.924	0.91	0.014		0.01	1.39623	2.79245			0.898	0.878	0.02		0.016	2.5283	5.0566
0.884	0.868	0.016		0.012	1.77358	3.54717			0.856	0.842	0.014		0.01	1.39623	2.79245
1.473	1.473	0		0.004	0.264151	0.528302			0.882	0.865	0.017		0.013	1.96226	3.92453
0.904	0.882	0.022		0.018	2.90566	5.81132			0.858	0.84	0.018		0.014	2.15094	4.30189
0.899	0.885	0.014		0.01	1.39623	2.79245			0.898	0.88	0.018		0.014	2.15094	4.30189
0.928	0.91	0.018		0.014	2.15094	4.30189			0.971	0.944	0.027		0.023	3.84906	7.69811
0.934	0.927	0.007		0.003	0.0754717	0.150943			0.912	0.894	0.018		0.014	2.15094	4.30189
0.891	0.879	0.012		0.008	1.01887	2.03774			0.964	0.939	0.025		0.021	3.4717	6.9434
0.933	0.912	0.021		0.017	2.71698	5.43396			0.879	0.858	0.021		0.017	2.71698	5.43396
0.854	0.855	0.001		0.003	0.0754717	0.150943			0.856	0.84	0.016		0.012	1.77358	3.54717
1.372	1.377	0.005		0.001	0.301887	0.603774			0.991	0.971	0.02		0.016	2.5283	5.0566
0.872	0.849	0.023		0.019	3.09434	6.18868			0.916	0.902	0.014		0.01	1.39623	2.79245
0.889	0.873	0.016		0.012	1.77358	3.54717			0.866	0.852	0.014		0.01	1.39623	2.79245
1.642	1.647	0.005		0.001	0.301887	0.603774			1.662	1.629	0.033		0.029	4.98113	9.96226
0.92	0.906	0.014		0.01	1.39623	2.79245			0.892	0.869	0.023		0.019	3.09434	6.18868
0.891	0.873	0.018		0.014	2.15094	4.30189			0.969	0.946	0.023		0.019	3.09434	6.18868
1.004	1.014	0.01		0.006	0.641509	1.28302			1.016	0.995	0.021		0.017	2.71698	5.43396
0.897	0.877	0.02		0.016	2.5283	5.0566			0.931	0.91	0.021		0.017	2.71698	5.43396
0.905	0.881	0.024		0.02	3.28302	6.56604			0.96	0.935	0.025		0.021	3.4717	6.9434
0.899	0.873	0.026		0.022	3.66038	7.32075			0.931	0.914	0.017		0.013	1.96226	3.92453
0.889	0.865	0.024		0.02	3.28302	6.56604			0.9	0.884	0.016		0.012	1.77358	3.54717
0.858	0.837	0.021		0.017	2.71698	5.43396			0.801	0.78	0.021		0.017	2.71698	5.43396
